# Supplementary material for: Empowering Future Physicians: Enhancing Naloxone Competency Through Early Harm Reduction Training in Medical Education
Source: MedEdPORTAL. 2025 Feb 14;21:11499. doi: 10.15766/mep_2374-8265.11499 (PMC11825861; doi:10.15766/mep_2374-8265.11499)
Supplement: Supplementary file 1 — Facilitator Guide.docxOpioid Overdose Statistics Lecture.pptxHarm Reduction Initiatives Lecture.pptxCase-Based Discussion Scenario.pptxOSCE-Style Checklist.docxTraining Session Confidence Survey.docx [file mep_2374-8265.11499-s001.zip]

Archive with 7 entries (7 files):
- B. Opioid Overdose Statistics Lecture.pptx
- C. Harm Reduction Initiatives Lecture.pptx
- D. Case-Based Discussion Scenario.pptx
- E. OSCE-Style Checklist.docx
- F. Training Session Confidence Survey.docx
- A. Facilitator Guide.docx
- _Educational Summary Report_11499.pdf
